# Supplementary material for: Prospective study of canine leptospirosis in shelter and stray dog populations: Identification of chronic carriers and different Leptospira species infecting dogs
Source: PLoS One. 2018 Jul 11;13(7):e0200384. doi: 10.1371/journal.pone.0200384 (PMC6040711; doi:10.1371/journal.pone.0200384)
Supplement: S2 Appendix — (XLSX) [file pone.0200384.s002.xlsx]

## Sheet: PUSP-C Cross Sectional Data
General Info						qPCR								DNA Sequencing (BLAST)		Immunization		MAT																Serum Bioquimestry						Hematological Parameters									Clinical Evaluation
Name	Dog ID	Sex	Microchip	Sample	Sample date	MCR1		lpl32			Mean Ct	Mean Quant.	Mean Quant./mL	16S rRNA	secY	Date	Imunization/sampling interval	Positivity	Representative Serovars															TP	ALB	ALT	AP	BUN	Creat	WBC		PLT	RBC	HGB	HCT	MCV	MCH	MCHC	Hyperthermia
						Blood	Urine	Blood	Urine									≥100	GRY	CA	PO	BU	CY	CAS	CO	IC	HA	PY	BRA	AUT	AUS	WO	SHE	(g/dL)	(g/dL)	(U/L)	(U/L)	(mg/dL)	(mg/dL)	(10^3/mm^3)	OBS	(10^3/mm^3)	(10^6/mm^3)	(g/dl)	(%)	(fL)	(pg)	(g/dl)
										Sample Volume
FLECHA		F	963008000190765	01/061	2013-08-06	+	+	Neg	Neg							2012-10-27	283	Positive	400	-	-	400	-	-	-	100	-	-	-	200	-	-	-	6712	2.5	13.6	72.72	44.1	1.28	11.1		454	6.49	21	59.3	91	32.4	35.5	No
TUCO		M	963008000124093	01/063	2013-08-06	+	+	Neg	Neg	11						2013-07-28	9	Positive	1600	-	1600	3200	-	-	800	200	-	200	-	800	-	-	-	7154	3	20.6	49.5	41.4	0.94	20.6		551	6.14	19.1	53.2	87	31.2	36	No
GIGIO		M	963008000190771	01/064	2013-08-06	+	+	Neg	Neg	14						2013-08-25	-19	Positive	-	-	-	-	-	-	-	-	-	-	-	100	-	-	-	8216	3.3	14.4	41.07	24.9	0.93	4.5		258	7.39	18.7	48.7	66	25.3	38.5	No
MARICOTA		F	963008000124107	01/065	2013-08-06	+	+	Neg	Neg	8						2013-07-28	9	Positive	100	-	100	800	-	-	-	-	-	100	-	400	-	-	-	7838	3.9	18.6	34.55	38.4	1.13	7.2		371	6.62	2	57.2	86	33.2	38.4	No
BENJIE		M	963008000132908	01/066	2013-08-06	+	+	Neg	Neg	10						2013-07-28	9	Positive	-	-	200	-	-	-	200	200	-	-	-	-	100	-	-	7836	3	17.1	35.3	44.4	1.63	11.1		57	7.64	20.5	52.3	68	26.8	39.2	No
SWANN		M	963008000124094	01/067	2013-08-06	+	+	Neg	Neg	6						2013-03-16	143	Positive	200	-	200	400	-	-	-	-	-	-	-	-	-	-	-	7227	3.5	16	28.84	46.8	1.13	8.6		66	5.76	19.6	50.9	88	34	38.5	No
IONE		F	963008000190752	01/069	2013-08-06	+	+	Neg	Neg	8						2013-06-22	45	Positive	-	-	-	-	-	-	-	-	-	-	-	100	-	-	-	7.44	2.2	20.1	71.98	58.9	1.15	17.9		371	6.66	13.5	46.3	69	20.3	29.2	No
CHILLI	Dog I	F	963008000190641	07/070	2013-10-31	+		Neg	Positive	2	29.04	2750.76	6348	L. interrogans		2013-07-28	95	Positive	200	-	-	-	-	-	-	-	-	-	-	-	-	-	-	7.66	3.1	23.5	92.58	64.6	1.16	8.8		440	9.02	19	57.6	63.9	21	32.9	No
SALVATORE	Dog E	M	963008000124114	01/074	2013-08-06	+		Neg	Positive	7	37.36	10.25	44	L. santarosai	L. santarosai	2012-12-16	233	Neg	-	-	-	-	-	-	-	-	-	-	-	-	-	-	-	6411	3.1	30.5	69.29	38.9	0.72	10.2		221	7.45	17.5	53.4	72	23.5	32.7	No
SCOOTER		M	963008000132921	01/075	2013-08-06	+	+	Neg	Neg	2						2013-03-16	143	Positive	-	-	-	-	-	-	200	400	-	1600	-	100	-	-	-	7157	3.2	21.8	57.62	53	1	8.9		221	6.74	18.3	48.2	72	27.1	37.9	No
GIORGIO		M	963008000124132	01/076	2013-08-06	+	+	Neg	Neg	10						2012-12-16	233	Positive	-	-	-	-	-	-	-	-	-	-	-	100	-	100	-	7.36	3.3	59.1	95.26	43.5	1.6	10.1		309	7.16	17.6	52.4	73	24.5	33.5	No
DJ	Dog D	M	963008000190779	01/014	2013-07-22	+		Neg	Positive	10	21.33	227515	682545	L. interrogans		2013-06-16	36	Positive	-	-	-	-	-	-	800	800	-	800	100	100	-	-	-	6137	2.9	15.6	32.61	46.9	1.16	24.4		257	9	17.2	54.1	60	19	31.7	No
TWIX		M	963008000190846	01/034	2013-07-24	+	+	Neg	Neg	12						Unknown			-	-	-	-	-	-	-	-	-	-	-	-	-	-	-	6243	3.6	30.5	79.7	52.4	1.07	8.6		218	6.24	15.3	40.5	65	24.6	37.8	No
DENGA		F	963008000190851	01/001	2013-07-22	+	+	Neg	Neg	7						Unknown		Positive	200	400	200	200	-	-	800	400	-	-	-	-	200	-	-	6294	3	10.2	57.5	57.9	1.54	12.7		280	7.93	17.4	52	66	22	33.6	No
JOSH		M	963008000124085	01/052	2013-07-26	+	+	Neg	Neg	10						2013-06-22	34	Positive	800	-	200	-	100	-	-	-	-	-	-	400	-	-	-	6642	3.3	28.5	87.61	45.1	0.94	7		578	5.66	17.6	49.6	88	31.1	35.5	No
IAGO		M	963008000124087	01/057	2013-07-26	+	+	Neg	Neg	4.5						2013-04-28	89	Positive	-	-	-	-	-	-	-	-	-	-	100	100	-	-	-	6.87	4	19.8	29.43	66	1.18	7.1		372	7.01	22	61.1	87	31.3	36	No
MIRELA/PANTERA		F	963008000124116	01/013	2013-07-22	+	+	Neg	Neg	10						Unknown		Neg	-	-	-	-	-	-	-	-	-	-	-	-	-	-	-	6.99	3.2	25.3	37.89	32.2	1.34	7.8		395	8.09	18	53.7	66	22.2	33.4	No
TANCREDO		M	963008000124117	01/009	2013-07-22	+	+	Neg	Neg	10						Unknown		Neg	-	-	-	-	-	-	-	-	-	-	-	-	-	-	-	7347	3.5	18	50.27	29.6	1.01	8.7		423	7.99	18.1	54.5	68	22.7	33.2	No
MIRNA		F	963008000124120	01/010	2013-07-22	+	+	Neg	Neg	10						Unknown		Neg	-	-	-	-	-	-	-	-	-	-	-	-	-	-	-	7019	3.7	20.5	51.63	28.1	1.13	6.2		194	8.18	19.3	57.2	70	23.6	33.8	No
IPÊ		M	963008000124121	01/006	2013-07-22	+	+	Neg	Neg	10						2012-12-16	218	Neg	-	-	-	-	-	-	-	-	-	-	-	-	-	-	-	8.76	3.3	13.9	66.67	32.2	1.37	7.6		379	7.45	17	50.9	68	22.8	33.3	No
RISOLETA		F	963008000124122	01/005	2013-07-22	+	+	Neg	Neg	4						2013-07-27	-5	Positive	-	-	-	-	-	-	200	200	-	-	-	-	-	-	-	6892	2.9	15.8	25.85	39.5	1.2	6		262	8.26	19.5	57.4	69	23.6	34	No
YODA		F	963008000124125	01/003	2013-07-22	+	+	Neg	Neg	10						2013-03-16	128	Positive	-	-	-	-	-	-	100	-	-	200	-	100	-	-	-	8783	2.4	12.5	16.89	36.6	1.46	7.2		474	7.29	15.8	47.9	66	21.7	33	No
CIDO		M	963008000124128	01/007	2013-07-22	+	+	Neg	Neg	10						2012-09-30	295	Positive	-	-	-	-	-	-	-	-	-	-	-	100	-	-	-	7724	3.6	23	55.89	63.3	2	9.2		330	8.04	19.8	58.3	73	24.6	33.9	No
MIRÓ		M	963008000124130	01/008	2013-07-22	+	+	Neg	Neg	7						2013-07-28	-6	Positive	-	-	-	-	-	-	100	-	-	100	-	-	-	-	-	8252	3.6	32.8	54.6	20.6	1.21	7.7		299	7.64	17.1	50.9	67	22.3	33.5	No
PEPITO		M	963008000124133	01/002	2013-07-22	+	+	Neg	Neg	10						2013-01-27	176	Neg	-	-	-	-	-	-	-	-	-	-	-	-	-	-	-	9259	2.4	20.9	39.5	45	1.26	6.7		308	7.92	18.5	54.6	69	23.4	33.9	No
RITA		F	963008000124136	01/011	2013-07-22	+	+	Neg	Neg	4						2012-10-27	268	Neg	-	-	-	-	-	-	-	-	-	-	-	-	-	-	-	7934	3	35.6	54.97	73.1	1.62	9.8		329	8.06	17	52.4	65	21.1	32.5	No
BIO		M	963008000124139	01/079	2013-08-08	+	+	Neg	Neg							2013-04-13	117	Neg	-	-	-	-	-	-	-	-	-	-	-	-	-	-	-	6508	3.6	37.1	29.03	42	1.17	9.6		440	8.35	18	55.2	66	21.6	32.6	No
TOULOUSE		M	963008000124140	01/048	2013-07-26	+	+	Neg	Neg	4.5						Unknown		Positive	400	-	-	400	200	-	-	-	-	-	-	200	-	-	-	6343	3.4	22.7	55.34	39.2	1.16	8.2		375	5.92	18.5	51.6	87	31.2	35.8	No
ELLIOT		M	963008000132759	01/031	2013-07-24	+	+	Neg	Neg	2						2012-09-30	297	Neg	-	-	-	-	-	-	-	-	-	-	-	-	-	-	-	6835	3.4	25.4	48.7	62.4	1.34	11.7		251	7.59	20.8	52.6	69	27.4	39.6	No
TRANQUEIRINHA		M	963008000132760	01/027	2013-07-24	+	+	Neg	Neg	10.5						2013-07-28	-4	Neg	-	-	-	-	-	-	-	-	-	-	-	-	-	-	-	9103	3.9	6.6	36.62	65	1.65	9.9		265	8.08	22	55.4	69	27.2	39.7	No
SUZY	Dog G	F	963008000132883	01/017	2013-07-22	+		Neg	Positive	10	37.3	10.15	30	L. interrogans		2013-03-16	128	Positive	-	-	-	-	-	-	-	-	-	-	-	100	-	-	-	7.59	3.4	17.3	62.47	37.6	1.2	9.5		442	6.65	15.8	46.2	69	23.7	34.1	No
NADINE		F	963008000132886	01/020	2013-07-22	+	+	Neg	Neg	7						2012-09-30	295	Positive	-	-	-	-	-	-	-	-	-	400	-	100	-	-	-	7398	3.5	16.1	70.47	57.2	1.27	10.4		38	8.42	19	57.3	68	22.5	33.1	No
NO NAME		F	963008000132887	01/023	2013-07-22	+	+	Neg	Neg	7						Unknown		Neg	-	-	-	-	-	-	-	-	-	-	-	-	-	-	-	6835	3.3	17.1	48.54	70.2	1.5	9.8		99	8.8	18.4	55.7	63	20.9	33	No
CATITO		M	963008000132888	01/026	2013-07-24	+	+	Neg	Neg	10						2013-07-28	-4	Positive	-	-	-	-	-	-	-	-	-	-	-	200	-	-	-	7434	3.3	40.2	50.86	50.4	1.45	5.4		85	8.34	23.8	61.3	74	28.6	38.9	No
BLANCO		M	963008000132892	01/071	2013-08-06	+	+	Neg	Neg	13						2013-01-27	191	Neg	-	-	-	-	-	-	-	-	-	-	-	-	-	-	-	6254	3.1	26.3	44.25	37.3	1.25	6.4		205	7.86	18.7	55.1	70	23.8	34	No
CAZÉ		M	963008000132897	01/030	2013-07-24	+	+	Neg	Neg	10						2013-02-24	150	Neg	-	-	-	-	-	-	-	-	-	-	-	-	-	-	-	6428	3.3	18.3	56.17	52.5	1.27	11.9		264	7.03	16.2	48.9	70	23.1	33.2	No
BRUCE		M	963008000132899	01/028	2013-07-24	+	+	Neg	Neg	11						2013-06-30	24	Positive	-	-	100	200	-	-	100	100	-	-	-	200	-	-	-	6633	3.6	11.9	42.74	70.9	1.54	13		144	7.27	21.4	52.2	72	29.4	41	No
PÉTRUS		M	963008000132903	01/045	2013-07-26	+	+	Neg	Neg	10						2013-08-25	-30	Neg	-	-	-	-	-	-	-	-	-	-	-	-	-	-	-	8101	1.8	15.2	22.97	59.7	1.16	7.7		174	4.94	14.4	40.8	83	29.2	35.4	No
NINA 3		F	963008000132905	01/032	2013-07-24	+	+	Neg	Neg	9.5						Unknown		Positive	-	-	-	-	-	-	100	-	-	-	-	-	-	-	-	8346	3.6	22.8	26.22	52.1	1.36	10.9		144	6.53	16.9	45.2	69	25.8	37.3	No
BERILO		M	963008000132910	01/090	2013-09-05	+	+	Neg	Neg	11						Unknown		Neg	-	-	-	-	-	-	-	-	-	-	-	-	-	-	-	8.43	3.4	14.5	45.56	51.2	1.11	8.7		351	6.88	17	47.9	70	24.7	35.4	No
JOAQUIM	Dog H	M	963008000132913	01/024	2013-07-24	+		Neg	Positive	3	37.72	6.76	118	L. interrogans		2013-01-27	178	Neg	-	-	-	-	-	-	-	-	-	-	-	-	-	-	-	9228	2.6	8.1	20.41	39.7	0.89	7.6		199	6.67	13.5	41.4	62	20.3	32.7	No
SAMANTA		F	963008000132917	01/019	2013-07-22	+	+	Neg	Neg	10						2012-09-30	295	Neg	-	-	-	-	-	-	-	-	-	-	-	-	-	-	-	7544	2.5	18	55.55	40.4	1.3	6		158	7.33	16.6	50.3	69	22.7	33	No
BASKER		M	963008000132918	01/047	2013-07-26	+	+	Neg	Neg	9						2013-06-30	26	Positive	100	-	100	-	-	-	200	-	-	-	100	-	-	-	-	6563	2.7	19.4	104.93	46.2	1.41	11.4		509	5.77	16.8	47.1	82	29.1	35.7	No
OTTO		M	963008000132920	01/025	2013-07-24	+	+	Neg	Neg	10						2013-07-28	-4	Neg	-	-	-	-	-	-	-	-	-	-	-	-	-	-	-	9.67	2.6	15.2	53.61	33.1	1.09	14.7		80	6.47	16.8	44.3	68	25.9	37.9	No
PEDRO HENRIQUE		M	963008000132924	01/029	2013-07-24	+	+	Neg	Neg	11						2013-03-16	130	Positive	-	-	-	100	-	-	-	-	-	-	-	100	-	-	-	7805	2.4	15.3	19.21	49.9	1.51	10.8		165	5.01	18.7	46.1	92	37.4	40.7	No
LEOPOLDO		M	963008000132926	01/033	2013-07-24	+	+	Neg	Neg	10						2013-01-27	178	Positive	200	-	400	400	100	-	200	200	-	-	-	-	-	-	-	6.86	3.3	8.2	18.5	35.9	0.97	8.5		324	8.19	17.7	55.3	68	21.6	32	No
GESEBEL		F	963008000132927	01/036	2013-07-24	+	+	Neg	Neg	12						2013-03-30	116	Positive	-	-	100	-	-	-	-	-	-	-	-	200	-	-	-	6.86	3.3	8.2	18.5	35.9	0.97	8		372	8.79	21.5	55.2	63	24.4	38.9	No
JULIETA		F	963008000132928	01/021	2013-07-22	+	+	Neg	Neg	4						2013-07-28	-6	Positive	-	-	-	-	-	-	-	-	-	100	-	-	-	-	-	8467	2.3	8.4	24.46	49.6	2.2	4.8		157	7.04	15.5	46.4	66	22	33.4	No
RAYADE		M	963008000132930	01/050	2013-07-26	+	+	Neg	Neg	6.5						2013-01-27	180	Neg	-	-	-	-	-	-	-	-	-	-	-	-	-	-	-	6265	2.4	15.6	94.99	103.7	1.54	9.4			5.12	16.8	48	94	32.8	35	No
CORONEL		M	963008000132931	01/073	2013-08-06	+	+	Neg	Neg	8						2013-03-30	129	Positive	-	-	100	200	100	-	-	-	-	100	-	200	-	-	-	7018	2.7	21.8	49.62	65.5	1.7	7.5		325	8.56	19.2	57.8	68	22.4	33.2	No
AMÉLIA		F	963008000132937	01/018	2013-07-22	+	+	Neg	Neg	10						2013-07-28	-6	Neg	-	-	-	-	-	-	-	-	-	-	-	-	-	-	-	6254	2.3	9.5	22.05	39.7	1.04	1.8		191	6.49	14.6	43.5	67	22.5	33.6	No
MARCELE		F	963008000190631	01/022	2013-07-22	+	+	Neg	Neg	10						2012-10-12	283	Neg	-	-	-	-	-	-	-	-	-	-	-	-	-	-	-	5899	2.1	18.8	72.35	55	1.55	6.5		335	7.14	16	46.9	66	22.4	34.1	No
RELLY		M	963008000190633	01/044	2013-07-26	+	+	Neg	Neg	10						2013-07-28	-2	Neg	-	-	-	-	-	-	-	-	-	-	-	-	-	-	-	8261	2.2	21.6	96.16	34.1	0.99	9.6		589	4.19	13.1	37.1	88	31.3	35.4	No
LULU		M	963008000190635	01/035	2013-07-24	+	+	Neg	Neg	11.5						2013-03-30	116	Positive	100	-	-	200	-	-	-	-	-	-	-	100	200	-	-	5957	3.1	34.9	61.7	27.6	1.02	12.4		275	6.71	17.4	44.4	66	25.9	39.1	No
HIENA		M	963008000190636	01/041	2013-07-24	+	+	Neg	Neg	11						2013-04-28	87	Positive	-	-	100	-	-	-	400	200	-	-	-	-	-	-	-	6825	3.2	11.9	51.91	28.2	1.11	9.4		162	7.23	19.6	51.2	71	27.1	38.4	No
NETUNO		M	963008000190637	01/046	2013-07-26	+	+	Neg	Neg	10						2012-12-28	210	Neg	-	-	-	-	-	-	-	-	-	-	-	-	-	-	-	7584	2.9	20.2	55.99	52.5	1.11	17.5		544	5.33	15.7	44.3	83	29.4	35.5	No
FANDANGO		M	963008000190639	01/042	2013-07-26	+	+	Neg	Neg	10						2013-03-16	132	Positive	200	-	100	100	-	-	200	200	-	400	-	100	-	-	-	7.98	2.7	15.1	67.78	31.6	0.8	8.7		283	5.27	17.1	48.4	92	32.4	35.3	No
BENÊ		M	963008000190643	01/058	2013-07-26	+	+	Neg	Neg	10						2013-03-16	132	Positive	100	-	-	-	-	-	-	-	-	-	-	100	-	-	-	6764	2.8	18.3	31.74	40.9	1.17	4.7		44	5.42	16.3	46.9	87	30.2	34.9	No
BRAD PITT		M	963008000190644	01/040	2013-07-24	+	+	Neg	Neg	11						2012-10-27	270	Neg	-	-	-	-	-	-	-	-	-	-	-	-	-	-	-	8194	3.5	15.6	42.74	57.9	1.03	10.4		265	7.11	19.8	48.3	68	27.9	41.1	No
PETTY		F	963008000190647	01/060	2013-07-26	+	+	Neg	Neg	10						2013-07-28	-2	Positive	-	-	-	-	-	-	-	100	-	400	100	-	-	-	-	7115	2.8	25	56.94	52.1	0.95	10.7		711	6.33	19.4	53.2	84	30.6	36.4	No
TECA	Dog L	F	963008000190648	01/078	2013-08-08	+		Neg	Positive	10	34.02	91.01	273	L. interrogans		2013-07-28	11	Positive	-	-	400	400	-	400	-	-	-	-	-	-	-	-	-	7436	3.3	31.7	150.01	48.4	1.21	8.4		311	8.58	20.4	59.9	70	23.7	34	No
YOKI		F	963008000190649	01/043	2013-07-26	+	+	Neg	Neg	9						2013-02-24	152	Neg	-	-	-	-	-	-	-	-	-	-	-	-	-	-	-	7059	3.1	18.2	56.29	52	0.98	8.5		306	6.97	15.3	46.9	67	21.9	32.6	No
BANZÉ		M	963008000190652	01/051	2013-07-26	+	+	Neg	Neg	9						2012-10-12	287	Neg	-	-	-	-	-	-	-	-	-	-	-	-	-	-	-	8372	2.8	19	128.15	53.6	1.39	9.2		568	4.97	12.5	34.9	70	25.2	35.9	No
DOCINHO		F	963008000190655	01/080	2013-08-08	+	+	Neg	Neg	10						2013-07-28	11	Positive	1600	-	12800	400	-	400	-	400	-	400	-	-	200	-	-	10546	2.5	11.1	40.95	55.6	1.18	11.3		168	7.12	15.4	47.6	67	21.6	32.3	No
REI MOMO		M	963008000190657	01/049	2013-07-26	+	+	Neg	Neg	6.5						2013-04-28	89	Neg	-	-	-	-	-	-	-	-	-	-	-	-	-	-	-	5608	2.9	32	49.56	54.2	1.18	9.2		845	5.45	16.4	46.5	85	30.1	35.3	No
CHARLIE BROWN		M	963008000190658	01/059	2013-07-26	+	+	Neg	Neg	10						2013-07-28	-2	Neg	-	-	-	-	-	-	-	-	-	-	-	-	-	-	-	7111	2.9	12	41.78	45.3	1.09	12.6		680	5.56	16.4	46	83	29.5	35.7	No
FUSCA	Dog K	M	963008000190753	01/077	2013-08-08	+		Neg	Positive	10	38.54	4.75	30	L. interrogans		2013-06-30	39	Neg	-	-	-	-	-	-	-	-	-	-	-	-	-	-	-	6486	3.1	18.1	26.59	41.4	1.35	9.8		152	8.13	17.9	55.1	68	22	32	No
PINA		F	963008000190760	01/016	2013-07-22	+	+	Neg	Neg	7						Unknown		Positive	-	-	100	-	-	-	100	100	-	-	100	400	-	-	-	8.4	3.2	12.6	84.4	43	1.23	10.2		301	7.11	16	47.7	67	22.5	33.5	No
REX (EL MATADOR)		M	963008000190761	01/037	2013-07-24	+	+	Neg	Neg	8						2013-03-30	116	Positive	100	-	-	-	-	-	-	-	-	-	-	100	-	-	-	7974	2.6	5.7	24.83	55.3	0.7	6.6		256	6.59	14	43.6	66	21.3	32.2	No
PERICLES		M	963008000190762	01/081	2013-08-08	+	+	Neg	Neg							2013-05-26	74	Neg	-	-	-	-	-	-	-	-	-	-	-	-	-	-	-	5.6	2.6	18.1	53.58	33.5	1.26	6.3		369	8.77	19.6	59.2	68	22.3	33.1	No
WILLIE		M	963008000190775	01/054	2013-07-26	+	+	Neg	Neg	6						2013-08-25	-30	Neg	-	-	-	-	-	-	-	-	-	-	-	-	-	-	-	7614	3.5	12.6	41.66	56	1.3	8.4		387	6.03	18	49.7	82	29.9	36.2	No
RAMSÉS		M	963008000190780	01/015	2013-07-22	+	+	Neg	Neg	10						2013-07-20	2	Positive	-	-	-	-	-	-	100	100	-	-	-	-	-	-	100	6822	2.7	27.3	178.27	30.7	0.92	6.5		415	5.97	13.2	39.9	67	22.1	33	No
PUG		M	963008000190844	01/062	06/08/13	+	+	Neg	Neg	12.5						2013-08-25	-19	Positive	-	-	100	-	-	-	-	-	-	-	-	-	-	-	-	8261	2.6	44.9	84.92	26.7	1.02	13.5		347	7.36	17.9	52	71	24.4	34.5	No
PIETRA		F	963008000190848	01/068	2013-08-06	+	+	Neg	Neg	8						2013-08-10	-4	Neg	-	-	-	-	-	-	-	-	-	-	-	-	-	-	-	5889	2.7	24.7	155.54	51.6	1.03	6.4		270	6.87	15.3	46.5	68	22.3	32.9	No
NEW	Dog F	M	No chip	01/089	2013-09-05	+		Neg	Positive	11	24.62	50300.52	137183	L. interrogans	L. interrogans	Recently Admitted		Positive	-	-	-	-	-	-	-	-	-	200	-	-	-	-	-	6.3	3	18.1	32.6	185.7	2.28	8	LnR +++/MnR +/Ani +/Poli +1/5/TCP +/Anaplasma Platys +++	55	3.75	7.7	22.3	59	20.4	34.3	No
SPYKE		M	No chip	01/084	2013-08-29	+	+	Neg	Neg	11						Recently Admitted		Neg	-	-	-	-	-	-	-	-	-	-	-	-	-	-	-	6.85	2.1	11.9	28.3	31.6	1.21	8.1		142	6.83	15.4	45	66	22.6	34.3	No
SHITAKE		M	No chip	01/088	2013-08-29	+	+	Neg	Neg	11						Recently Admitted		Neg	-	-	-	-	-	-	-	-	-	-	-	-	-	-	-	6.91	3.19	6.8	12.6	46.1	1.12	8.5		217	6.68	15.7	46.1	69	23.4	34	No
SHOYU		M	No chip	01/085	2013-08-29	+	+	Neg	Neg	11						Recently Admitted		Neg	-	-	-	-	-	-	-	-	-	-	-	-	-	-	-	8.05	3.21	4.1	8.8	24.6	1.07	9.7		339	9.41	18.9	56.9	61	20.1	33.2	No
CEREJA		M	No chip	01/087	2013-08-29	+	+	Neg	Neg	8.5						Recently Admitted		Neg	-	-	-	-	-	-	-	-	-	-	-	-	-	-	-	7.14	3.0	8.8	32.2	23.3	1.03	7.5		265	5.69	12.2	35.6	63	21.5	34.4	No
BLUEBERRY		M	No chip	01/086	2013-08-29	+	+	Neg	Neg	11						Recently Admitted		Positive	-	-	-	200	-	-	-	-	-	-	-	-	-	-	-	8.23	3.8	11.1	53.58	51.7	0.93	9.7		285	8.11	17.5	51.7	64	21.6	33.9	No
COTTON		M	No chip	01/091	2013-09-19	+	+	Neg	Neg	9						Recently Admitted		Neg	-	-	-	-	-	-	-	-	-	-	-	-	-	-	-	8.36	2.79	7.7	21.3	38.5	1.52	12.7		534	5.94	13.6	40.9	69	22.8	33.1	No
HOMER		M	No chip	01/094	2019-09-20	+	+	Neg	Neg	20						Recently Admitted		Neg	-	-	-	-	-	-	-	-	-	-	-	-	-	-	-	7.87	3.72	14.2	35.6	49	1.64	17.8		280	7.11	16.7	48.8	68.7	23.4	34.2	No
ZARA		F	No chip	01/093	2013-09-19	+	+	Neg	Neg	10						Recently Admitted		Neg	-	-	-	-	-	-	-	-	-	-	-	-	-	-	-	7.38	3.64	13.2	13.4	51.4	1.19	10.4		360	7.28	15.3	45.6	63	21.1	33.7	No
MALZBIER	Dog M	M	No chip	01/095	2013-11-29	+		Neg	Positive	18	29.41	2455.05	2046	L. interrogans		Recently Admitted		Neg	-	-	-	-	-	-	-	-	-	-	-	-	-	-	-	5	3.46	30.4	96.8	31.1	0.75	5.9		248	4.56	9.9	31.2	68.5	21.7	31.7	No
GREY		M	No chip	01/092	2013-09-19	+	+	Neg	Neg	10						Recently Admitted		Neg	-	-	-	-	-	-	-	-	-	-	-	-	-	-	-	6.25	2.92	3.3	16.2	52.5	1.14	13.9		714	6.53	14.5	43.5	67	22.2	33.3	No
NALA		F	963008000190852	01/004	2013-07-22	+	+	Neg	Neg	10						Unknown		Neg	-	-	-	-	-	-	-	-	-	-	-	-	-	-	-	6572	3.4	31.9	141.31	51.8	1.12	16.8		424	7.41	17	51.1	69	22.9	33.2	No
ANUBIS		M	963008000190859	01/055	2013-07-26	+	+	Neg	Neg	9						2012-10-27	272	Positive	-	-	100	-	-	-	-	-	-	-	-	200	-	-	-	8491	3.3	7.1	89.89	79.7	0.98	12.8		564	6.29	19.9	52.9	84	31.6	37.6	No
OZZY OSBOURNE		M	963008000190861	01/056	2013-07-26	+	+	Neg	Neg	10						2013-08-25	-30	Neg	-	-	-	-	-	-	-	-	-	-	-	-	-	-	-	7947	3.8	17.9	36.93	59	0.98	6.8		680	5.69	17.7	47.3	83	31.1	37.4	No
ASTOR	Dog J	M	963008000190865	01/072	2013-08-06	+		Neg	Positive	13	37.02	12.02	28	L. interrogans		2013-08-25	-19	Positive	-	-	-	-	-	100	-	100	-	200	-	100	-	-	-	7315	3.3	13.6	26.31	50.1	1.34	14.8		198	6.83	15.7	45.3	66	23	34.8	No
ZAC CUJO		M	963008000190868	01/082	2013-08-08	+	+	Neg	Neg	10						2012-11-10	271	Neg	-	-	-	-	-	-	-	-	-	-	-	-	-	-	-	6349	2.8	22.6	37.21	64.1	1.35	10		178	7.91	17.6	54.1	68	22.3	32.6	No
FIDO		M	963008000190869	01/053	2013-07-26	+	+	Neg	Neg	10						2013-06-30	26	Positive	-	-	200	400	200	-	400	400	-	-	100	400	-	-	-	6826	3.3	13.6	60.28	74	1.21	3.1		517	6.65	21.2	57.1	86	31.9	37.2	No
KALEB		M	No chip	01/083	2013-08-08	+	+	Neg	Neg							2013-07-28	11	Positive	-	-	1600	-	-	-	-	-	-	-	-	-	-	-	-	10079	2.5	8.4	28.47	29.9	1.12	11.3		263	6.3	13	40.9	65	21.1	32.5	No
[truncated: 3 more columns]

## Sheet: PUSP-C Prospective Data
General Info							qPCR								DNA Sequencing (BLAST)		Immunization	MAT																Culture	Serum Bioquimestry						Hematological Parameters
Name	Dog ID	Sex	Microchip	Evaluation	Sample	Sample date	MCR1		lipl32			Mean Ct	Mean Quant.	Mean Quant./mL	16S rRNA	secY	Date	Positivity	GRY	CA	PO	BU	CY	CAS	CO	IC	HA	PY	BRA	AUT	AUS	WO	SHE		TP	ALB	ALT	AP	BUN	Creat	WBC		PLT	RBC	HGB	HCT	MCV	MCH	MCHC
							Blood	Urine	Blood	Urine								≥100																	(g/dL)	(g/dL)	(U/L)	(U/L)	(mg/dL)	(mg/dL)	(10^3/mm^3)	OBS	(10^3/mm^3)	(10^6/mm^3)	(g/dl)	(%)	(fL)	(pg)	(g/dl)
											Sample Volume
DJ	Dog D	M	963008000190779	1	01/014	2013-07-22	+		Neg	Positive	10	21.33	227515	682545	L. interrogans		2013-06-16	Positive	-	-	-	-	-	-	800	800	-	800	100	100	-	-	-	-	7.1	3.36	25.7	23.7	40.9	0.89	24.4		257	9	17.2	54.1	60	19	31.7
SUZY	Dog G	F	963008000132883	1	01/017	2013-07-22	+		Neg	Positive	10	37.3	10.15	30	L. interrogans		2013-03-16	Neg	-	-	-	-	-	-	-	-	-	-	-	100	-	-	-	-	3.36	3.4	17.3	62.47	37.6	1.2	9.5		442	6.65	15.8	46.2	69	23.7	34.1
				2	02/017	2013-07-30	+	+	Neg	Neg	10							Neg	-	-	-	-	-	-	-	-	-	-	-	-	-	-	-	Neg	7.6	3.3	24.4	15.8	48.4	0.91	9.8		361	6.79	17	47.7	70	25	35.6
				3	03/017	2013-08-20	+	+	Neg	Neg	8.5							Neg	-	-	-	-	-	-	-	-	-	-	-	-	-	-	-	Neg	7	3.3	27.2	47.73	50.9	1.11	9.3		543	7.42	17.2	51.9	70	23.2	33.2
JOAQUIM	Dog H	M	963008000132913	1	01/024	2013-07-24	+		Neg	Positive	3	37.72	6.76	118	L. interrogans		2013-01-27	Neg	-	-	-	-	-	-	-	-	-	-	-	-	-	-	-	-	9228	2.6	8.1	20.41	39.7	0.89	7.6		199	6.67	13.5	41.4	62	20.3	32.7
				2	02/024	2013-08-08	+	+	Neg	Neg	10							Positive	-	-	-	-	400	-	200	-	-	-	-	-	-	-	-	Neg	7.1	2.33	11.7	8.3	40.2	0.79	7.4		240	6.74	12.4	42	64	21	33.1
				3	03/024	2013-08-15	+	+	Neg	Neg	10							Positive	-	-	-	-	-	-	100	-	-	-	-	-	-	-	-	Neg	8.7	2.96	15.5	9.7	50	0.75	6.1		256	6.61	14.9	41.6	63	22.5	35.8
CHILLI	Dog I	F	963008000190641	1	07/070	2013-10-31	+		Neg	Positive	2	29.04	2750.76	6348	L. interrogans		2013-07-28	Positive	200	-	-	-	-	-	-	-	-	-	-	-	-	-	-	-	7.66	3.1	23.5	92.58	64.6	1.16	8.8		440	9.02	19	57.6	63.9	21	32.9
				2	08/070	2013-11-07	+	+	Neg	Neg	10							Positive	200	-	-	-	-	-	-	-	-	-	-	-	-	-	-	Neg	7.04	3.46	12.1	20.9	69.3	1.32	9.2		109	5.85	13.4	41.1	70.4	22.9	32.6
				3	09/070	2013-11-21	+	+	Neg	Neg	12							Positive	200	-	-	-	-	-	-	-	-	-	-	-	-	-	-	Neg	7.61	3.79	20	21.8	78.7	1.5	6.9		370	8.27	17.8	52.8	63.9	21.5	33.7
ASTOR	Dog J	M	963008000190865	1	01/072	2013-08-06	+		Neg	Positive	13	37.02	12.02	28	L. interrogans		2013-08-25	Positive	-	-	-	-	-	100	-	100	-	200	-	100	-	-	-	-	7315	3.3	13.6	26.31	50.1	1.34	14.8		198	6.83	15.7	45.3	66	23	34.8
				2	02/072	2013-08-20	+	+	Neg	Neg	7.5							Positive	-	-	-	-	-	-	-	-	-	400	-	-	-	-	-	Neg	6.61	2.9	17.1	19.1	54.2	0.94	12.6		387	6.3	13.8	39.7	63	21.8	34.7
				3	03/072	2013-08-28	+	+	Neg	Neg	8							Positive	-	-	200	200	-	-	-	-	-	-	200	-	-	-	-	Neg	6.41	2.8	16.9	27.63	70	1.07	11.5		289	6.72	16.6	47.3	70	24.7	35.1
SALVATORE	Dog E	M	963008000124114	1	01/074	2013-08-06	+		Neg	Positive	7	37.36	10.25	44	L. santarosai	L. santarosai	2012-12-16	Neg	-	-	-	-	-	-	-	-	-	-	-	-	-	-	-	-	3.1	30.5	30.5	69.29	38.9	0.72	10.2		221	7.45	17.5	53.4	72	23.5	32.7
				2	02/074	2013-08-15	+		Neg	Positive	7	38.96	10	57				Neg	-	-	-	-	-	-	-	-	-	-	-	-	-	-	-	Neg	6.6	3.47	28.6	20.8	79.2	0.92	13.5		417	6.87	18.3	49.7	72	26.6	36.7
				3	03/074	2013-08-22	+		Neg	Positive	10	36.45	10	40				Neg	-	-	-	-	-	-	-	-	-	-	-	-	-	-	-	Positive	6.23	3.4	24.1	51.49	42.3	0.97	12.4		345	6.45	17.8	50.1	71	27.1	33.2
				4	04/074	2013-08-29	+		Neg	Positive	11	36.01	10	36				Neg	-	-	-	-	-	-	-	-	-	-	-	-	-	-	-	Neg	6.45	3.5	26.9	59.83	47.2	0.96	11.3		279	7.12	17.5	51.9	73	24.6	33.8
				5	05/074	2013-09-05	+		Neg	Positive	15	33.89	134	179				Neg	-	-	-	-	-	-	-	-	-	-	-	-	-	-	-	Positive	6.4	3.7	32.7	64.92	48.7	0.99	11.1		251	6.93	17.7	51.1	74	25.5	34.6
				6	06/074	2013-09-12	+		Neg	Positive	10	34.02	101.92	204				Neg	-	-	-	-	-	-	-	-	-	-	-	-	-	-	-	Neg	7.01	3.8	26.4	70.08	50.2	1.07	9.4		288	7.18	18.2	54.6	76.1	25.3	33.3
				7	07/074	2013-09-19	+		Neg	Positive	20	33.18	178.74	179				Neg	-	-	-	-	-	-	-	-	-	-	-	-	-	-	-	Neg	6.82	3.6	21.5	65.23	42.1	1.02	8.6		184	7.45	18.6	54.5	73	25	34.1
				8	08/074	2013-09-26	+		Neg	Positive	20	35.79	27.12	27				Neg	-	-	-	-	-	-	-	-	-	-	-	-	-	-	-	Neg	6.45	3.5	20.2	65.68	45.5	1.01	8.3		249	7.09	18.3	52.8	74.6	25.8	34.6
				9	09/074	2013-10-10	+		Neg	Positive	8	36.03	10	25				Neg	-	-	-	-	-	-	-	-	-	-	-	-	-	-	-	Neg	6.71	3.4	23.3	60.31	43.5	0.097	9.1		275	7.95	19.4	60.5	76.2	24.4	32
				10	10/074	2013-10-17	+		Neg	Positive	14	35.61	10	14				Neg	-	-	-	-	-	-	-	-	-	-	-	-	-	-	-	Neg	6.7	3.5	21	72.25	59.8	1.04	7.5		492	7.25	17.4	52.6	73	24	33.1
				11	11/074	2013-10-31	+		Neg	Positive	9	29.21	2437.9	5418				Neg	-	-	-	-	-	-	-	-	-	-	-	-	-	-	-	Neg	7.15	3.4	24.5	80.81	46.9	0.91	6.4		219	7.42	18.1	55.8	75.3	24.3	32.4
				12	12/074	2013-11-07	+		Neg	Positive	10	37.92	10	20				Neg	-	-	-	-	-	-	-	-	-	-	-	-	-	-	-	Neg	7	3.5	21.2	72.05	44.5	0.95	11		276	7.51	18.8	56.4	72.2	25	33.3
				13	13/074	2013-11-21	+		Neg	Positive	12	36.23	28.17	47				Neg	-	-	-	-	-	-	-	-	-	-	-	-	-	-	-	Neg	6.61	3.4	22.3	62.13	46.4	0.97	8.1		252	7.32	17.8	53.8	73.5	24.3	33
				14	14/074	2013-11-28	+		Neg	Positive	9	36.88	10	22				Neg	-	-	-	-	-	-	-	-	-	-	-	-	-	-	-	Neg
				15	15/074	2013-12-05	+	+	Neg	Neg	10							Neg	-	-	-	-	-	-	-	-	-	-	-	-	-	-	-	-	6.7	4.16	30.5	27.5	44.2	0.9	8.2		249	7.71	18.7	58	75.3	24.2	32.2
				16	16/074	2013-12-12	+	+	Neg	Neg	10							Positive	100	-	200	-	-	-	-	-	-	-	-	-	-	-	-	-	6.65	3.4	26.6	54.67	52.7	1.08	9.6		258	7.9	19.9	59.9	75.9	25.1	33.2
FUSCA	Dog K	M	963008000190753	1	01/077	2013-08-08	+		Neg	Positive	10	38.54	4.75	30	L. interrogans	-	2013-06-30	Neg	-	-	-	-	-	-	-	-	-	-	-	-	-	-	-	-	6486	3.1	18.1	26.59	41.4	1.35	9.8		152	8.13	17.9	55.1	68	22	32
				2	02/077	2013-08-29	+		Neg	Positive	9							Neg	-	-	-	-	-	-	-	-	-	-	-	-	-	-	-	Neg	7.25	3.4	20.8	34.72	54.2	1.07	7.9		215	8.12	18.8	55.3	68	23.2	34
				3	03/077	2013-09-05	+	+	Neg	Neg	5							Neg	-	-	-	-	-	-	-	-	-	-	-	-	-	-	-	Neg	6.57	3.3	25.5	35.33	48.7	1.1	7.9		249	7.7	18.3	52.5	68	23.7	34.8
				4	04/077	2013-09-12	+	+	Neg	Neg	11							Neg	-	-	-	-	-	-	-	-	-	-	-	-	-	-	-	Neg	7.29	3.4	25.1	43.45	57.7	1.12	10.1		231	8.17	18.8	54.9	67.3	23	34.2
TECA	Dog L	F	963008000190648	1	01/078	2013-08-08	+		Neg	Positive	10	34.02	91.01	273	L. interrogans	-	2013-07-28	Positive	-	-	400	400	-	400	-	-	-	-	-	-	-	-	-		7436	3.3	31.7	150.01	48.4	1.21	8.4		311	8.58	20.4	59.9	70	23.7	34
				2	02/078	2013-08-20	+	+	Neg	Neg	7							Positive	-	-	200	200	-	400	200	-	-	-	-	-	-	-	-	Neg	7.41	3.6	33.8	183.34	46.3	1.02	7.3		396	7.74	18.4	53.6	69	23.8	34.3
				3	03/078	2013-08-28	+	+	Neg	Neg	8							Positive	400	-	-	-	-	-	-	-	-	100	-	-	-	-	-	Neg	7.27	3.4	34.6	201.78	42.6	0.82	12.5		132	7.35	18.9	51.5	70	25.7	36.7
NEW	Dog F	M	No chip	1	01/089	2013-09-05	+		Neg	Positive	11	24.62	50300.52	137183	L. interrogans	L. interrogans	2013-09-07	Positive	-	-	-	-	-	-	-	-	-	200	-	-	-	-	-	-	6.3	3	18.1	32.6	185.7	2.28	8	LnR +++/MnR +/Ani +/Poli +1/5/TCP +/Anaplasma Platys +++	55	3.75	7.7	22.3	59	20.4	34.3
				2	02/089	2013-09-10	+		Neg	Positive	11	33.9	111.77	203				Positive	-	-	-	-	-	-	-	-	-	100	-	-	-	-	-	Neg	6.7	3.09	13.7	23.2	122.5	1.38	13.8	LnR +++/MnR ++/Ani ++	134	4.96	10.5	30.8	62	21.1	34
				3	03/089	2013-09-12	+		Neg	Positive	11	31.41	580.37	1055				Positive	-	-	-	-	-	-	-	-	-	800	400	-	-	-	-	Positive	7022	3	16.1	60.16	93	1.38	8.8	LnR +++/MnR ++/Ani++/Poli ++1/5	238	5.1	9.7	33.2	65.2	19	29.2
				4	04/089	2013-09-19	+		Neg	Positive	10	34.42	78.06	156				Positive	-	-	-	-	-	400	-	-	-	200	-	-	-	-	-	Neg	6.49	2.9	18.5	67.96	107.7	1.43	9	LnR +/MnR +/Ani +/Poli +/TCP +	173	5.36	10.6	34.2	60	19.8	32.7
				5	05/089	2013-09-26	+		Neg	Positive	10	34.58	61367	122734				Positive	-	-	400	100	-	-	-	100	-	200	200	-	-	-	-	Neg	5.56	2.6	13.2	67.47	83.4	1.16	10	LnR +1/5/MnR +/Ani +/Anaplasma Platys +	190	6.33	12.6	40.5	64	19.9	31.1
				6	06/089	2013-10-10	+		Neg	Positive	8	24.02	8121.16	20303				Positive	-	-	200	-	-	-	-	-	-	-	200	-	-	-	-	Positive	5.29	2.8	16.1	89.67	72.4	0.99	7.2	LnR ++/MnR + -	140	6.56	12.6	40.9	62.4	19.2	30.8
				7	07/089	2013-10-17	+		Neg	Positive	14	29.03	2794.59	3992				Positive	100	400	-	-	-	200	-	100	-	-	-	100	-	-	-	Positive	6.71	3.1	21.2	100.7	74.6	1.28	8.3	LnR +/Ani +/TCP +	152	5.64	10.8	33.4	59	19.1	32.2
				8	08/089	2013-10-24	+		Neg	Positive	10	34.65	57.81	116				Positive	100	400	-	-	-	200	-	100	-	-	-	100	-	-	-	Positive	6.12	2.8	17.3	98.49	58.7	1.19	7.7	Ani +/ TCP +	100	6.43	12.2	39.3	61.2	18.9	31
				9	09/089	2013-10-31	+		Neg	Positive	11	28	5625.69	10229				Positive	-	200	-	-	-	400	-	200	-	-	-	200	-	-	-	Positive	6.59	3.1	19.8	113.93	73.8	1.26	8.6		36	6.86	13.6	42.4	61.9	19.8	32
				10	10/089	2013-11-07	+		Neg	Positive	10	34.16	48.88	98				Positive	-	400	-	-	-	200	-	-	-	-	-	100	-	-	-	Neg	6.26	3	20.3	101.28	95.8	1.2	10.9		224	8.13	17.6	52.1	64.2	21.6	33.7
				11	11/089	2013-11-21	+	+	Neg	Neg	12							Positive	-	200	-	-	-	-	-	100	-	-	-	-	-	-	-	-	5.88	3.1	22.1	101.71	86.7	1.35	9.1	Ani +/ TCP +	345	6.88	14.4	43.4	63.2	20.9
				12	12/089	2013-11-28	+	+	Neg	Neg	12							Positive	-	400	100	-	-	-	100	100	-	-	-	-	-	-	-	-
MALZBIER	Dog M	M	No chip	1	01/095	2013-11-29	+		Neg	Positive	18	29.41	2455.05	2046	L. interrogans	-		Neg	-	-	-	-	-	-	-	-	-	-	-	-	-	-	-	-	5	3.46	30.4	96.8	31.1	0.75	5.9		248	4.56	9.9	31.2	68.5	21.7	31.7
				2	02/095	2013-11-07	+	+	Neg	Neg	10							Neg	-	-	-	-	-	-	-	-	-	-	-	-	-	-	-	Neg	6.3	3.75	21.3	114.2	52.2	0.87	9.5		280	6.67	13.9	41.7	62.6	20.8	33.3
				3	03/095	2013-11-21	+	+	Neg	Neg	12							Neg	-	-	-	-	-	-	-	-	-	-	-	-	-	-	-	Neg	5.41	3.1	20	174.06	51.7	1.13			206	6.05	14	42.2	69.8	23.1	33.1
																																									.	.	.	.	.	.	.	.	.
.	.				.	.	.		.	.		.	.	.	.	.	.		.	.	.	.	.	.	.	.	.	.	.	.	.	.	.	.	.	.	.	.	.	.
[truncated: 4 more columns]

## Sheet: Mogi Shelter Cross Sect. Data
General Info														DNA Sequencing (BLAST)		Immunization	MAT																Serum Bioquimestry						Hematological Parameters									Clinical Evaluation
Name	Dog ID	Sex	Microchip	Sample	Sample date	MCR1		lipl32			Mean Ct	Mean Quant.	Mean Quant./mL	16S rRNA	secY	Date	Positivity	GRY	CA	PO	BU	CY	CAS	CO	IC	HA	PY	BRA	AUT	AUS	WO	SHE	TP	ALB	ALT	AP	BUN	Creat	WBC		PLT	RBC	HGB	HCT	MCV	MCH	MCHC	Hyperthermia	Lymphadenopathy
						Blood	Urine	Blood	Urine								≥100																(g/dL)	(g/dL)	(U/L)	(U/L)	(mg/dL)	(mg/dL)	(10^3/mm^3)	OBS	(10^3/mm^3)	(10^6/mm^3)	(g/dl)	(%)	(fL)	(pg)	(g/dl)
										Sample Volume
PRENHA	Dog A	F		01/096	11.11.13	+		Neg	Positive	12.5	34371	25038	40	L. Santarosai	L. Santarosai	No	Neg	-	-	-	-	-	-	-	-	-	-	-	-	-	-	-	8.67	1.89		39.9	31	1.12	8.1		142	6.83	15.4	45	66	22.6	34.3	No	No
COIOTE SUJO		M		01/097	11.11.13	+	+	Neg	Neg	12.5						No	Neg	-	-	-	-	-	-	-	-	-	-	-	-	-	-	-	10.22	2.51	3.4	13	29	1.42	9.7		339	9.41	18.9	56.9	61	20.1	33.2	No	No
CINZA		M		01/098	11.11.13	+	+	Neg	Neg	12.5						No	Neg	-	-	-	-	-	-	-	-	-	-	-	-	-	-	-	7.07	3.08	7.2	25.4	31.1	1.47	9.7		285	8.11	17.5	51.7	64	21.6	33.9	No	No
211		?		01/099	11.11.13	+	+	Neg	Neg	12.5						No	Neg	-	-	-	-	-	-	-	-	-	-	-	-	-	-	-	7.56	3.54	7.4	27.4	35.5	1.20	7.5		265	5.69	12.2	35.6	63	21.5	34.4	No	No
POODLE		?		01/100	11.11.13	+	+	Neg	Neg	8.5						No	Neg	-	-	-	-	-	-	-	-	-	-	-	-	-	-	-	7.51	3.25	5.5	19.9	52.7	0.85	8.5		217	6.68	15.7	46.1	69	23.4	34	No	No
212		?		01/101	11.11.13	+	+	Neg	Neg	12.5						No	Neg	-	-	-	-	-	-	-	-	-	-	-	-	-	-	-	7.23	3.35	10.8	37.1	32.8	1.27	12.7		534	5.94	13.6	40.9	69	22.8	33.1	No	No
PRETA		F		01/102	11.11.13	+	+	Neg	Neg	12						No	Neg	-	-	-	-	-	-	-	-	-	-	-	-	-	-	-	7.87	2.15	9.1	22.1	29.8	1.58	13.9		714	6.53	14.5	43.5	67	22.2	33.3	No	No
210		?		01/103	11.11.13	+	+	Neg	Neg	12						No	Neg	-	-	-	-	-	-	-	-	-	-	-	-	-	-	-	9.19	2.98	12	26.4	21.2	1.1	10.4		360	7.28	15.3	45.6	63	21.1	33.7	No	No
REMELENTA		F		01/104	11.11.13	+	+	Neg	Neg	12						No	Neg	-	-	-	-	-	-	-	-	-	-	-	-	-	-	-	7.66	3.65	3.5	20.4	32.8	1.24	17.8		280	7.11	16.7	48.8	68	23.4	34.2	No	No
AMARELA		F		01/105	11.11.13	+	+	Neg	Neg	12.5						No	Neg	-	-	-	-	-	-	-	-	-	-	-	-	-	-	-	6.88	2.21	8.2	20.5	17.4	1.21	10.8		179	6.61	14.4	42.5	64	21.7	33.8	No	No
POLICO		M		01/106	11.11.13	+	+	Neg	Neg	5						No	Neg	-	-	-	-	-	-	-	-	-	-	-	-	-	-	-	7.44	3.47	7.4	9.8	30.9	1.18	8.7		289	6.34	14.5	45.5	64	21.2	33.6	No	No
CHATA		F		01/107	11.11.13	+	+	Neg	Neg	12						No	Neg	-	-	-	-	-	-	-	-	-	-	-	-	-	-	-	7.84	3.45	1.5	9.4	173	1.5	7.9		301	6.11	14.6	43.1	67	21.5	33.2	No	No
IRMÃO DE COLEIRA		M		01/108	11.11.13	+	+	Neg	Neg	10						No	Neg	-	-	-	-	-	-	-	-	-	-	-	-	-	-	-	8.04	3.65	5.2	16.5	45.6	1.27	8.3		159	5.89	15.7	48.9	65	22	34	No	No
DMEIA		F		01/109	11.11.13	+	+	Neg	Neg	20						No	Neg	-	-	-	-	-	-	-	-	-	-	-	-	-	-	-	6.94	3.84	8.9	11.9	36.4	1.18	8.9		320	5.92	14.8	37.5	64	22.3	33.5	No	No
REBILÃO		M		01/110	11.11.13	+	+	Neg	Neg	8.5						No	Neg	-	-	-	-	-	-	-	-	-	-	-	-	-	-	-	7.25	1.76	5.6	15.7	32	1.42	9.1		391	5.99	15.9	39.7	68	21.5	33.9	No	No
LAMBE LAMBE		?		01/111	11.11.13	+	+	Neg	Neg	20						No	Neg	-	-	-	-	-	-	-	-	-	-	-	-	-	-	-	7.34	3.76	8.9	19.4	43.1	1.23	10.2		290	6.97	17.4	40.1	66	21.8	33.1	No	No
DUQUE		M		01/113	11.11.13	+	+	Neg	Neg	12						No	Neg	-	-	-	-	-	-	-	-	-	-	-	-	-	-	-	8.2	2.39	10.1	19.8	26	0.98	9.3		345	7.69	17.3	51	66	21.4	33.7	No	No
MÃEZINHA		F		01/114	11.11.13	+	+	Neg	Neg	12						No	Neg	-	-	-	-	-	-	-	-	-	-	-	-	-	-	-	6.9	3.24	8	13.1	25	1.16	9		292	7.45	14.8	39.2	61	22.5	33.2	No	No
SOBE NO MURO		?		01/115	11.11.13	+	+	Neg	Neg	4						No	Neg	-	-	-	-	-	-	-	-	-	-	-	-	-	-	-	7.84	3.43	15.7	21.6	36.9	1.08	8.8		432	5.89	16.4	45.3	6	22.3	33.4	No	No
BARBICHINHA		?		01/116	11.11.13	+	+	Neg	Neg	12						No	Neg	-	-	-	-	-	-	-	-	-	-	-	-	-	-	-	6.64	2.15		23	44.5	1.57	8.7		365	7.11	18.1	56	64	21.8	33.7	No	No
MORCEGUINHO		M		01/117	11.11.13	+	+	Neg	Neg	10						No	Neg	-	-	-	-	-	-	-	-	-	-	-	-	-	-	-	7.89	3.01	5.5	31.5	34.9	1.04	10		436	8.01	17.4	47.6	67	22.4	33.2	No	No
MARROM PRETO BRANCO		?		01/118	11.11.13	+	+	Neg	Neg	20						No	Neg	-	-	-	-	-	-	-	-	-	-	-	-	-	-	-	5.95	1.67	14.1	13.4	61.4	1.26	10.2		430	9.12	17.6	51.3	68	21.7	34.1	No	No
PELUDO		M		01/120	11.11.13	+	+	Neg	Neg	20						No	Neg	-	-	-	-	-	-	-	-	-	-	-	-	-	-	-	5.86	2.63	6.1	16.3	33	1.24	9.4		190	9.34	16.4	48.1	65	22.4	33	No	No
BARBUDO		M		01/121	11.11.13	+	+	Neg	Neg	5						No	Neg	-	-	-	-	-	-	-	-	-	-	-	-	-	-	-	7.85	3.09	6.3	22.5	45.8	1.33	9.5		298	8.98	17.5	51	67	23	33.1	No	No
[truncated: 2 more columns]

## Sheet: Stray Dog Population
General Info							qPCR								DNA Sequencing (BLAST)		Immunization	MAT																Culture	Serum Bioquimestry						Hematological Parameters
Name	Dog ID	Sex	Microchip	Evaluation	Sample	Sample date	MCR1		lipl32			Mean Ct	Mean Quant.	Mean Quant./mL	16S rRNA	secY	Date	Positivity	GRY	CA	PO	BU	CY	CAS	CO	IC	HA	PY	BRA	AUT	AUS	WO	SHE		TP	ALB	ALT	AP	BUN	Creat	WBC		PLT	RBC	HGB	HCT	MCV	MCH	MCHC
							Blood	Urine	Blood	Urine								≥100																	(g/dL)	(g/dL)	(U/L)	(U/L)	(mg/dL)	(mg/dL)	(10^3/mm^3)	OBS	(10^3/mm^3)	(10^6/mm^3)	(g/dl)	(%)	(fL)	(pg)	(g/dl)
											Sample Volume
ZOINHO	Dog C	M	124315	1	124315	20.01.13	+		Neg	Positive	5		40	160	L. interrogans	L. interrogans	29.07.12	Positive	800	-	-	-	-	-	-	-	-	-	-	-	-	-	-	Neg	6.8	3.4	25.5	17.6	21.8	0.65	7.5		326	7.6	18.1	57	75	24	32
				2		04.04.13	+	+	Neg	Positive	10		79	158	L. interrogans	L. interrogans		Positive	100	-	200	200	-	-	-	-	-	-	-	-	-	-	-	Neg	7.1	3.2	25	18	24.1	0.71	6.5		255	7.9	18.9	48	69	24	34
				3		22.04.13	+	+	Neg	Positive	2		45	450	L. interrogans	L. interrogans		Positive	-	-	-	-	-	-	-	-	-	-	-	-	-	-	-	Neg	7.4	2.4	31	18.3	23.8	0.66	8.3		401	8.1	17	47	69	24	34
				4		30.04.13	+	+	Neg	Positive	10		39	78	L. interrogans	L. interrogans		Positive	200	-	100	400	-	-	-	-	-	-	-	-	-	-	-	Neg	6.3	2.7	25	23	23.3	0.67	7.9		389	6.9	16.6	58	67	22	31
				5		05.06.13	+	+	Neg	Neg	3							Positive	200	-	-	-	-	-	-	-	-	-	-	-	-	-	-	-	6.7	3.1	32	25.3	27.1	0.72	6.9		367	7.3	15.9	55	71	22	31
				6		24.06.13	+	+	Neg	Neg	2							Neg	-	-	-	-	-	-	-	-	-	-	-	-	-	-	-	-	9	3.7	24	24	22	0.68
PAUL	Dog B	M	124109	1	124109	20.01.13	+		Neg	Positive	10		38	76	L. santarosai	L. santarosai	Unknown	Positive	200	-	-	-	-	-	-	-	400	-	-	-	-	400	-	Neg	6.3	3.2	17.7	17	46.1	0.71	11.7		368	7.1	15.5	48	67	22	33
MILU		M	124317	1	124317	20.01.13	+	+	Neg	Neg	4						29.07.12	Positive	-	-	-	-	-	-	100	100	-	-	-	-	-	-	-	Neg	9	3.5		26	38.2	0.68	11.3		437	8.4	20.3	60	72	24	34
CHICO		M	124095	1	124095	20.01.13	+	+	Neg	Neg	4						29.07.12	Positive	-	200	-	-	-	-	-	-	-	-	-	-	-	-	-	Neg	6.7	3.1	30.8	15	48.8	0.82	6.8		260	7.8	18.6	58	74	24	32
GOSTOSO		M	124316	1	124316	20.01.13	+	+	Neg	Neg	5						29.07.12	Neg	-	-	-	-	-	-	-	-	-	-	-	-	-	-	-	Neg	6.7	3.5	25.8	32	51	0.69	11.3		401	8.2	18.2	58	70	22	31
LENON		M	124307	1	124307	20.01.13	+	+	Neg	Neg	10						29.07.12	Positive	200	-	100	400	-	-	-	-	-	-	-	-	-	-	-	Neg	6	3.4	15.8	17	29.4	1	17.1		207	8.1	17.8	55	68	22	32
CHICÃO		M	124297	1	124297	20.01.13	+	+	Neg	Neg	10						29.07.12	Positive	200	-	-	200	-	-	-	-	-	-	-	-	-	-	-	Neg	6.6	2.8	19.3	22	33.6	0.81	7.8		322	7.9	18	54	69	23	33
[truncated: 4 more columns]
